# Supplementary material for: Vascularized Co-Culture Clusteroids of Primary Endothelial and Hep-G2 Cells Based on Aqueous Two-Phase Pickering Emulsions
Source: Bioengineering (Basel). 2022 Mar 21;9(3):126. doi: 10.3390/bioengineering9030126 (PMC8945860; doi:10.3390/bioengineering9030126)
Supplement: Supplementary file 1 [file bioengineering-09-00126-s001.zip]

Archive with 1 entries (1 files):
- bioengineering-1575969-supplementary.pdf
